# Supplementary material for: Development of Blue Phosphorescent Pt(II) Materials Using Dibenzofuranyl Imidazole Ligands and Their Application in Organic Light-Emitting Diodes
Source: Materials (Basel). 2023 Jun 2;16(11):4159. doi: 10.3390/ma16114159 (PMC10254305; doi:10.3390/ma16114159)
Supplement: Supplementary file 1 [file materials-16-04159-s001.zip]

Archive with 1 entries (1 files):
- materials-2395513-supplementary.pdf
